# Supplementary material for: Unique Footprint in the scl1.3 Locus Affects Adhesion and Biofilm Formation of the Invasive M3-Type Group A Streptococcus
Source: Front Cell Infect Microbiol. 2016 Aug 31;6:90. doi: 10.3389/fcimb.2016.00090 (PMC5005324; doi:10.3389/fcimb.2016.00090)
Supplement: Supplementary file 5 [file DataSheet1.FASTA]

Scl1_all M3 strains_aligned.MSF  MSF: 756   Type: D Friday, March 11, 2016 Check: 1108 ..

Name: MGAS315    Len: 756  Check:  2198    Weight: 1.00
Name: MGAS10870  Len: 756  Check:  2198    Weight: 1.00
Name: MGAS158    Len: 756  Check:  2198    Weight: 1.00
Name: MGAS274    Len: 756  Check:  2198    Weight: 1.00
Name: MGAS335    Len: 756  Check:  2198    Weight: 1.00
Name: MGAS1313   Len: 756  Check:  2198    Weight: 1.00
Name: MGA3375    Len: 756  Check:  2198    Weight: 1.00
Name: AM3        Len: 756  Check:  2198    Weight: 1.00
Name: MGAS9497   Len: 756  Check:  2198    Weight: 1.00
Name: MGAS9507   Len: 756  Check:  2198    Weight: 1.00
Name: MGAS9517   Len: 756  Check:  2198    Weight: 1.00
Name: MGAS9622   Len: 756  Check:  2198    Weight: 1.00
Name: MGA9631    Len: 756  Check:  2198    Weight: 1.00
Name: MGAS9662   Len: 756  Check:  2198    Weight: 1.00
Name: MGAS9681   Len: 756  Check:  2198    Weight: 1.00
Name: MGAS9682   Len: 756  Check:  2198    Weight: 1.00
Name: MGAS9716   Len: 756  Check:  2198    Weight: 1.00
Name: MGAS9726   Len: 756  Check:  2198    Weight: 1.00
Name: MGAS9739   Len: 756  Check:  2198    Weight: 1.00
Name: MGAS9760   Len: 756  Check:  2198    Weight: 1.00
Name: MGAS9780   Len: 756  Check:  2198    Weight: 1.00
Name: MGAS9842   Len: 756  Check:  2198    Weight: 1.00
Name: MGAS9852   Len: 756  Check:  2198    Weight: 1.00
Name: MGAS10080  Len: 756  Check:  2198    Weight: 1.00
Name: MGAS10097  Len: 756  Check:  2198    Weight: 1.00
Name: MGAS10118  Len: 756  Check:  2198    Weight: 1.00
Name: MGAS10120  Len: 756  Check:  2198    Weight: 1.00
Name: MGAS10126  Len: 756  Check:  2198    Weight: 1.00
Name: MGAS10132  Len: 756  Check:  2198    Weight: 1.00
Name: MGAS10137  Len: 756  Check:  2198    Weight: 1.00
Name: MGAS10149  Len: 756  Check:  2198    Weight: 1.00
Name: MGAS10151  Len: 756  Check:  2198    Weight: 1.00
Name: MGAS10155  Len: 756  Check:  2198    Weight: 1.00
Name: MGAS10158  Len: 756  Check:  2198    Weight: 1.00
Name: MGAS10178  Len: 756  Check:  2198    Weight: 1.00
Name: MGAS10180  Len: 756  Check:  2198    Weight: 1.00
Name: MGAS10200  Len: 756  Check:  2198    Weight: 1.00
Name: MGAS10220  Len: 756  Check:  2198    Weight: 1.00
Name: MGAS10221  Len: 756  Check:  2198    Weight: 1.00
Name: MGAS10225  Len: 756  Check:  2198    Weight: 1.00
Name: MGAS10236  Len: 756  Check:  2198    Weight: 1.00
Name: MGAS10278  Len: 756  Check:  2198    Weight: 1.00
Name: MGAS10279  Len: 756  Check:  2198    Weight: 1.00
Name: MGAS10284  Len: 756  Check:  2198    Weight: 1.00
Name: MGAS10816  Len: 756  Check:  2198    Weight: 1.00
Name: MGAS10871  Len: 756  Check:  2198    Weight: 1.00

//

  MGAS315  ATGTTGACAT CAAAGCACCA TAATCTCAAC AAACTGGTCT GGCGCTACGG 
MGAS10870  ATGTTGACAT CAAAGCACCA TAATCTCAAC AAACTGGTCT GGCGCTACGG 
  MGAS158  ATGTTGACAT CAAAGCACCA TAATCTCAAC AAACTGGTCT GGCGCTACGG 
  MGAS274  ATGTTGACAT CAAAGCACCA TAATCTCAAC AAACTGGTCT GGCGCTACGG 
  MGAS335  ATGTTGACAT CAAAGCACCA TAATCTCAAC AAACTGGTCT GGCGCTACGG 
 MGAS1313  ATGTTGACAT CAAAGCACCA TAATCTCAAC AAACTGGTCT GGCGCTACGG 
  MGA3375  ATGTTGACAT CAAAGCACCA TAATCTCAAC AAACTGGTCT GGCGCTACGG 
      AM3  ATGTTGACAT CAAAGCACCA TAATCTCAAC AAACTGGTCT GGCGCTACGG 
 MGAS9497  ATGTTGACAT CAAAGCACCA TAATCTCAAC AAACTGGTCT GGCGCTACGG 
 MGAS9507  ATGTTGACAT CAAAGCACCA TAATCTCAAC AAACTGGTCT GGCGCTACGG 
 MGAS9517  ATGTTGACAT CAAAGCACCA TAATCTCAAC AAACTGGTCT GGCGCTACGG 
 MGAS9622  ATGTTGACAT CAAAGCACCA TAATCTCAAC AAACTGGTCT GGCGCTACGG 
  MGA9631  ATGTTGACAT CAAAGCACCA TAATCTCAAC AAACTGGTCT GGCGCTACGG 
 MGAS9662  ATGTTGACAT CAAAGCACCA TAATCTCAAC AAACTGGTCT GGCGCTACGG 
 MGAS9681  ATGTTGACAT CAAAGCACCA TAATCTCAAC AAACTGGTCT GGCGCTACGG 
 MGAS9682  ATGTTGACAT CAAAGCACCA TAATCTCAAC AAACTGGTCT GGCGCTACGG 
 MGAS9716  ATGTTGACAT CAAAGCACCA TAATCTCAAC AAACTGGTCT GGCGCTACGG 
 MGAS9726  ATGTTGACAT CAAAGCACCA TAATCTCAAC AAACTGGTCT GGCGCTACGG 
 MGAS9739  ATGTTGACAT CAAAGCACCA TAATCTCAAC AAACTGGTCT GGCGCTACGG 
 MGAS9760  ATGTTGACAT CAAAGCACCA TAATCTCAAC AAACTGGTCT GGCGCTACGG 
 MGAS9780  ATGTTGACAT CAAAGCACCA TAATCTCAAC AAACTGGTCT GGCGCTACGG 
 MGAS9842  ATGTTGACAT CAAAGCACCA TAATCTCAAC AAACTGGTCT GGCGCTACGG 
 MGAS9852  ATGTTGACAT CAAAGCACCA TAATCTCAAC AAACTGGTCT GGCGCTACGG 
MGAS10080  ATGTTGACAT CAAAGCACCA TAATCTCAAC AAACTGGTCT GGCGCTACGG 
MGAS10097  ATGTTGACAT CAAAGCACCA TAATCTCAAC AAACTGGTCT GGCGCTACGG 
MGAS10118  ATGTTGACAT CAAAGCACCA TAATCTCAAC AAACTGGTCT GGCGCTACGG 
MGAS10120  ATGTTGACAT CAAAGCACCA TAATCTCAAC AAACTGGTCT GGCGCTACGG 
MGAS10126  ATGTTGACAT CAAAGCACCA TAATCTCAAC AAACTGGTCT GGCGCTACGG 
MGAS10132  ATGTTGACAT CAAAGCACCA TAATCTCAAC AAACTGGTCT GGCGCTACGG 
MGAS10137  ATGTTGACAT CAAAGCACCA TAATCTCAAC AAACTGGTCT GGCGCTACGG 
MGAS10149  ATGTTGACAT CAAAGCACCA TAATCTCAAC AAACTGGTCT GGCGCTACGG 
MGAS10151  ATGTTGACAT CAAAGCACCA TAATCTCAAC AAACTGGTCT GGCGCTACGG 
MGAS10155  ATGTTGACAT CAAAGCACCA TAATCTCAAC AAACTGGTCT GGCGCTACGG 
MGAS10158  ATGTTGACAT CAAAGCACCA TAATCTCAAC AAACTGGTCT GGCGCTACGG 
MGAS10178  ATGTTGACAT CAAAGCACCA TAATCTCAAC AAACTGGTCT GGCGCTACGG 
MGAS10180  ATGTTGACAT CAAAGCACCA TAATCTCAAC AAACTGGTCT GGCGCTACGG 
MGAS10200  ATGTTGACAT CAAAGCACCA TAATCTCAAC AAACTGGTCT GGCGCTACGG 
MGAS10220  ATGTTGACAT CAAAGCACCA TAATCTCAAC AAACTGGTCT GGCGCTACGG 
MGAS10221  ATGTTGACAT CAAAGCACCA TAATCTCAAC AAACTGGTCT GGCGCTACGG 
MGAS10225  ATGTTGACAT CAAAGCACCA TAATCTCAAC AAACTGGTCT GGCGCTACGG 
MGAS10236  ATGTTGACAT CAAAGCACCA TAATCTCAAC AAACTGGTCT GGCGCTACGG 
MGAS10278  ATGTTGACAT CAAAGCACCA TAATCTCAAC AAACTGGTCT GGCGCTACGG 
MGAS10279  ATGTTGACAT CAAAGCACCA TAATCTCAAC AAACTGGTCT GGCGCTACGG 
MGAS10284  ATGTTGACAT CAAAGCACCA TAATCTCAAC AAACTGGTCT GGCGCTACGG 
MGAS10816  ATGTTGACAT CAAAGCACCA TAATCTCAAC AAACTGGTCT GGCGCTACGG 
MGAS10871  ATGTTGACAT CAAAGCACCA TAATCTCAAC AAACTGGTCT GGCGCTACGG 


  MGAS315  GCTAATCTCA GCCGCTGCCG TCCTTCTAGC CTTTGGAGGC GGGGCAAGCA 
MGAS10870  GCTAATCTCA GCCGCTGCCG TCCTTCTAGC CTTTGGAGGC GGGGCAAGCA 
  MGAS158  GCTAATCTCA GCCGCTGCCG TCCTTCTAGC CTTTGGAGGC GGGGCAAGCA 
  MGAS274  GCTAATCTCA GCCGCTGCCG TCCTTCTAGC CTTTGGAGGC GGGGCAAGCA 
  MGAS335  GCTAATCTCA GCCGCTGCCG TCCTTCTAGC CTTTGGAGGC GGGGCAAGCA 
 MGAS1313  GCTAATCTCA GCCGCTGCCG TCCTTCTAGC CTTTGGAGGC GGGGCAAGCA 
  MGA3375  GCTAATCTCA GCCGCTGCCG TCCTTCTAGC CTTTGGAGGC GGGGCAAGCA 
      AM3  GCTAATCTCA GCCGCTGCCG TCCTTCTAGC CTTTGGAGGC GGGGCAAGCA 
 MGAS9497  GCTAATCTCA GCCGCTGCCG TCCTTCTAGC CTTTGGAGGC GGGGCAAGCA 
 MGAS9507  GCTAATCTCA GCCGCTGCCG TCCTTCTAGC CTTTGGAGGC GGGGCAAGCA 
 MGAS9517  GCTAATCTCA GCCGCTGCCG TCCTTCTAGC CTTTGGAGGC GGGGCAAGCA 
 MGAS9622  GCTAATCTCA GCCGCTGCCG TCCTTCTAGC CTTTGGAGGC GGGGCAAGCA 
  MGA9631  GCTAATCTCA GCCGCTGCCG TCCTTCTAGC CTTTGGAGGC GGGGCAAGCA 
 MGAS9662  GCTAATCTCA GCCGCTGCCG TCCTTCTAGC CTTTGGAGGC GGGGCAAGCA 
 MGAS9681  GCTAATCTCA GCCGCTGCCG TCCTTCTAGC CTTTGGAGGC GGGGCAAGCA 
 MGAS9682  GCTAATCTCA GCCGCTGCCG TCCTTCTAGC CTTTGGAGGC GGGGCAAGCA 
 MGAS9716  GCTAATCTCA GCCGCTGCCG TCCTTCTAGC CTTTGGAGGC GGGGCAAGCA 
 MGAS9726  GCTAATCTCA GCCGCTGCCG TCCTTCTAGC CTTTGGAGGC GGGGCAAGCA 
 MGAS9739  GCTAATCTCA GCCGCTGCCG TCCTTCTAGC CTTTGGAGGC GGGGCAAGCA 
 MGAS9760  GCTAATCTCA GCCGCTGCCG TCCTTCTAGC CTTTGGAGGC GGGGCAAGCA 
 MGAS9780  GCTAATCTCA GCCGCTGCCG TCCTTCTAGC CTTTGGAGGC GGGGCAAGCA 
 MGAS9842  GCTAATCTCA GCCGCTGCCG TCCTTCTAGC CTTTGGAGGC GGGGCAAGCA 
 MGAS9852  GCTAATCTCA GCCGCTGCCG TCCTTCTAGC CTTTGGAGGC GGGGCAAGCA 
MGAS10080  GCTAATCTCA GCCGCTGCCG TCCTTCTAGC CTTTGGAGGC GGGGCAAGCA 
MGAS10097  GCTAATCTCA GCCGCTGCCG TCCTTCTAGC CTTTGGAGGC GGGGCAAGCA 
MGAS10118  GCTAATCTCA GCCGCTGCCG TCCTTCTAGC CTTTGGAGGC GGGGCAAGCA 
MGAS10120  GCTAATCTCA GCCGCTGCCG TCCTTCTAGC CTTTGGAGGC GGGGCAAGCA 
MGAS10126  GCTAATCTCA GCCGCTGCCG TCCTTCTAGC CTTTGGAGGC GGGGCAAGCA 
MGAS10132  GCTAATCTCA GCCGCTGCCG TCCTTCTAGC CTTTGGAGGC GGGGCAAGCA 
MGAS10137  GCTAATCTCA GCCGCTGCCG TCCTTCTAGC CTTTGGAGGC GGGGCAAGCA 
MGAS10149  GCTAATCTCA GCCGCTGCCG TCCTTCTAGC CTTTGGAGGC GGGGCAAGCA 
MGAS10151  GCTAATCTCA GCCGCTGCCG TCCTTCTAGC CTTTGGAGGC GGGGCAAGCA 
MGAS10155  GCTAATCTCA GCCGCTGCCG TCCTTCTAGC CTTTGGAGGC GGGGCAAGCA 
MGAS10158  GCTAATCTCA GCCGCTGCCG TCCTTCTAGC CTTTGGAGGC GGGGCAAGCA 
MGAS10178  GCTAATCTCA GCCGCTGCCG TCCTTCTAGC CTTTGGAGGC GGGGCAAGCA 
MGAS10180  GCTAATCTCA GCCGCTGCCG TCCTTCTAGC CTTTGGAGGC GGGGCAAGCA 
MGAS10200  GCTAATCTCA GCCGCTGCCG TCCTTCTAGC CTTTGGAGGC GGGGCAAGCA 
MGAS10220  GCTAATCTCA GCCGCTGCCG TCCTTCTAGC CTTTGGAGGC GGGGCAAGCA 
MGAS10221  GCTAATCTCA GCCGCTGCCG TCCTTCTAGC CTTTGGAGGC GGGGCAAGCA 
MGAS10225  GCTAATCTCA GCCGCTGCCG TCCTTCTAGC CTTTGGAGGC GGGGCAAGCA 
MGAS10236  GCTAATCTCA GCCGCTGCCG TCCTTCTAGC CTTTGGAGGC GGGGCAAGCA 
MGAS10278  GCTAATCTCA GCCGCTGCCG TCCTTCTAGC CTTTGGAGGC GGGGCAAGCA 
MGAS10279  GCTAATCTCA GCCGCTGCCG TCCTTCTAGC CTTTGGAGGC GGGGCAAGCA 
MGAS10284  GCTAATCTCA GCCGCTGCCG TCCTTCTAGC CTTTGGAGGC GGGGCAAGCA 
MGAS10816  GCTAATCTCA GCCGCTGCCG TCCTTCTAGC CTTTGGAGGC GGGGCAAGCA 
MGAS10871  GCTAATCTCA GCCGCTGCCG TCCTTCTAGC CTTTGGAGGC GGGGCAAGCA 


  MGAS315  GCGTTAAGGC TGAGACTCCT ATGACATCAA AGGAGAGACA AGAAAAAATA 
MGAS10870  GCGTTAAGGC TGAGACTCCT ATGACATCAA AGGAGAGACA AGAAAAAATA 
  MGAS158  GCGTTAAGGC TGAGACTCCT ATGACATCAA AGGAGAGACA AGAAAAAATA 
  MGAS274  GCGTTAAGGC TGAGACTCCT ATGACATCAA AGGAGAGACA AGAAAAAATA 
  MGAS335  GCGTTAAGGC TGAGACTCCT ATGACATCAA AGGAGAGACA AGAAAAAATA 
 MGAS1313  GCGTTAAGGC TGAGACTCCT ATGACATCAA AGGAGAGACA AGAAAAAATA 
  MGA3375  GCGTTAAGGC TGAGACTCCT ATGACATCAA AGGAGAGACA AGAAAAAATA 
      AM3  GCGTTAAGGC TGAGACTCCT ATGACATCAA AGGAGAGACA AGAAAAAATA 
 MGAS9497  GCGTTAAGGC TGAGACTCCT ATGACATCAA AGGAGAGACA AGAAAAAATA 
 MGAS9507  GCGTTAAGGC TGAGACTCCT ATGACATCAA AGGAGAGACA AGAAAAAATA 
 MGAS9517  GCGTTAAGGC TGAGACTCCT ATGACATCAA AGGAGAGACA AGAAAAAATA 
 MGAS9622  GCGTTAAGGC TGAGACTCCT ATGACATCAA AGGAGAGACA AGAAAAAATA 
  MGA9631  GCGTTAAGGC TGAGACTCCT ATGACATCAA AGGAGAGACA AGAAAAAATA 
 MGAS9662  GCGTTAAGGC TGAGACTCCT ATGACATCAA AGGAGAGACA AGAAAAAATA 
 MGAS9681  GCGTTAAGGC TGAGACTCCT ATGACATCAA AGGAGAGACA AGAAAAAATA 
 MGAS9682  GCGTTAAGGC TGAGACTCCT ATGACATCAA AGGAGAGACA AGAAAAAATA 
 MGAS9716  GCGTTAAGGC TGAGACTCCT ATGACATCAA AGGAGAGACA AGAAAAAATA 
 MGAS9726  GCGTTAAGGC TGAGACTCCT ATGACATCAA AGGAGAGACA AGAAAAAATA 
 MGAS9739  GCGTTAAGGC TGAGACTCCT ATGACATCAA AGGAGAGACA AGAAAAAATA 
 MGAS9760  GCGTTAAGGC TGAGACTCCT ATGACATCAA AGGAGAGACA AGAAAAAATA 
 MGAS9780  GCGTTAAGGC TGAGACTCCT ATGACATCAA AGGAGAGACA AGAAAAAATA 
 MGAS9842  GCGTTAAGGC TGAGACTCCT ATGACATCAA AGGAGAGACA AGAAAAAATA 
 MGAS9852  GCGTTAAGGC TGAGACTCCT ATGACATCAA AGGAGAGACA AGAAAAAATA 
MGAS10080  GCGTTAAGGC TGAGACTCCT ATGACATCAA AGGAGAGACA AGAAAAAATA 
MGAS10097  GCGTTAAGGC TGAGACTCCT ATGACATCAA AGGAGAGACA AGAAAAAATA 
MGAS10118  GCGTTAAGGC TGAGACTCCT ATGACATCAA AGGAGAGACA AGAAAAAATA 
MGAS10120  GCGTTAAGGC TGAGACTCCT ATGACATCAA AGGAGAGACA AGAAAAAATA 
MGAS10126  GCGTTAAGGC TGAGACTCCT ATGACATCAA AGGAGAGACA AGAAAAAATA 
MGAS10132  GCGTTAAGGC TGAGACTCCT ATGACATCAA AGGAGAGACA AGAAAAAATA 
MGAS10137  GCGTTAAGGC TGAGACTCCT ATGACATCAA AGGAGAGACA AGAAAAAATA 
MGAS10149  GCGTTAAGGC TGAGACTCCT ATGACATCAA AGGAGAGACA AGAAAAAATA 
MGAS10151  GCGTTAAGGC TGAGACTCCT ATGACATCAA AGGAGAGACA AGAAAAAATA 
MGAS10155  GCGTTAAGGC TGAGACTCCT ATGACATCAA AGGAGAGACA AGAAAAAATA 
MGAS10158  GCGTTAAGGC TGAGACTCCT ATGACATCAA AGGAGAGACA AGAAAAAATA 
MGAS10178  GCGTTAAGGC TGAGACTCCT ATGACATCAA AGGAGAGACA AGAAAAAATA 
MGAS10180  GCGTTAAGGC TGAGACTCCT ATGACATCAA AGGAGAGACA AGAAAAAATA 
MGAS10200  GCGTTAAGGC TGAGACTCCT ATGACATCAA AGGAGAGACA AGAAAAAATA 
MGAS10220  GCGTTAAGGC TGAGACTCCT ATGACATCAA AGGAGAGACA AGAAAAAATA 
MGAS10221  GCGTTAAGGC TGAGACTCCT ATGACATCAA AGGAGAGACA AGAAAAAATA 
MGAS10225  GCGTTAAGGC TGAGACTCCT ATGACATCAA AGGAGAGACA AGAAAAAATA 
MGAS10236  GCGTTAAGGC TGAGACTCCT ATGACATCAA AGGAGAGACA AGAAAAAATA 
MGAS10278  GCGTTAAGGC TGAGACTCCT ATGACATCAA AGGAGAGACA AGAAAAAATA 
MGAS10279  GCGTTAAGGC TGAGACTCCT ATGACATCAA AGGAGAGACA AGAAAAAATA 
MGAS10284  GCGTTAAGGC TGAGACTCCT ATGACATCAA AGGAGAGACA AGAAAAAATA 
MGAS10816  GCGTTAAGGC TGAGACTCCT ATGACATCAA AGGAGAGACA AGAAAAAATA 
MGAS10871  GCGTTAAGGC TGAGACTCCT ATGACATCAA AGGAGAGACA AGAAAAAATA 


  MGAS315  AATAATATCA GAAAAAATCT TGAAAGTTAT CCAAAAGTGT CTGATCAAAA 
MGAS10870  AATAATATCA GAAAAAATCT TGAAAGTTAT CCAAAAGTGT CTGATCAAAA 
  MGAS158  AATAATATCA GAAAAAATCT TGAAAGTTAT CCAAAAGTGT CTGATCAAAA 
  MGAS274  AATAATATCA GAAAAAATCT TGAAAGTTAT CCAAAAGTGT CTGATCAAAA 
  MGAS335  AATAATATCA GAAAAAATCT TGAAAGTTAT CCAAAAGTGT CTGATCAAAA 
 MGAS1313  AATAATATCA GAAAAAATCT TGAAAGTTAT CCAAAAGTGT CTGATCAAAA 
  MGA3375  AATAATATCA GAAAAAATCT TGAAAGTTAT CCAAAAGTGT CTGATCAAAA 
      AM3  AATAATATCA GAAAAAATCT TGAAAGTTAT CCAAAAGTGT CTGATCAAAA 
 MGAS9497  AATAATATCA GAAAAAATCT TGAAAGTTAT CCAAAAGTGT CTGATCAAAA 
 MGAS9507  AATAATATCA GAAAAAATCT TGAAAGTTAT CCAAAAGTGT CTGATCAAAA 
 MGAS9517  AATAATATCA GAAAAAATCT TGAAAGTTAT CCAAAAGTGT CTGATCAAAA 
 MGAS9622  AATAATATCA GAAAAAATCT TGAAAGTTAT CCAAAAGTGT CTGATCAAAA 
  MGA9631  AATAATATCA GAAAAAATCT TGAAAGTTAT CCAAAAGTGT CTGATCAAAA 
 MGAS9662  AATAATATCA GAAAAAATCT TGAAAGTTAT CCAAAAGTGT CTGATCAAAA 
 MGAS9681  AATAATATCA GAAAAAATCT TGAAAGTTAT CCAAAAGTGT CTGATCAAAA 
 MGAS9682  AATAATATCA GAAAAAATCT TGAAAGTTAT CCAAAAGTGT CTGATCAAAA 
 MGAS9716  AATAATATCA GAAAAAATCT TGAAAGTTAT CCAAAAGTGT CTGATCAAAA 
 MGAS9726  AATAATATCA GAAAAAATCT TGAAAGTTAT CCAAAAGTGT CTGATCAAAA 
 MGAS9739  AATAATATCA GAAAAAATCT TGAAAGTTAT CCAAAAGTGT CTGATCAAAA 
 MGAS9760  AATAATATCA GAAAAAATCT TGAAAGTTAT CCAAAAGTGT CTGATCAAAA 
 MGAS9780  AATAATATCA GAAAAAATCT TGAAAGTTAT CCAAAAGTGT CTGATCAAAA 
 MGAS9842  AATAATATCA GAAAAAATCT TGAAAGTTAT CCAAAAGTGT CTGATCAAAA 
 MGAS9852  AATAATATCA GAAAAAATCT TGAAAGTTAT CCAAAAGTGT CTGATCAAAA 
MGAS10080  AATAATATCA GAAAAAATCT TGAAAGTTAT CCAAAAGTGT CTGATCAAAA 
MGAS10097  AATAATATCA GAAAAAATCT TGAAAGTTAT CCAAAAGTGT CTGATCAAAA 
MGAS10118  AATAATATCA GAAAAAATCT TGAAAGTTAT CCAAAAGTGT CTGATCAAAA 
MGAS10120  AATAATATCA GAAAAAATCT TGAAAGTTAT CCAAAAGTGT CTGATCAAAA 
MGAS10126  AATAATATCA GAAAAAATCT TGAAAGTTAT CCAAAAGTGT CTGATCAAAA 
MGAS10132  AATAATATCA GAAAAAATCT TGAAAGTTAT CCAAAAGTGT CTGATCAAAA 
MGAS10137  AATAATATCA GAAAAAATCT TGAAAGTTAT CCAAAAGTGT CTGATCAAAA 
MGAS10149  AATAATATCA GAAAAAATCT TGAAAGTTAT CCAAAAGTGT CTGATCAAAA 
MGAS10151  AATAATATCA GAAAAAATCT TGAAAGTTAT CCAAAAGTGT CTGATCAAAA 
MGAS10155  AATAATATCA GAAAAAATCT TGAAAGTTAT CCAAAAGTGT CTGATCAAAA 
MGAS10158  AATAATATCA GAAAAAATCT TGAAAGTTAT CCAAAAGTGT CTGATCAAAA 
MGAS10178  AATAATATCA GAAAAAATCT TGAAAGTTAT CCAAAAGTGT CTGATCAAAA 
MGAS10180  AATAATATCA GAAAAAATCT TGAAAGTTAT CCAAAAGTGT CTGATCAAAA 
MGAS10200  AATAATATCA GAAAAAATCT TGAAAGTTAT CCAAAAGTGT CTGATCAAAA 
MGAS10220  AATAATATCA GAAAAAATCT TGAAAGTTAT CCAAAAGTGT CTGATCAAAA 
MGAS10221  AATAATATCA GAAAAAATCT TGAAAGTTAT CCAAAAGTGT CTGATCAAAA 
MGAS10225  AATAATATCA GAAAAAATCT TGAAAGTTAT CCAAAAGTGT CTGATCAAAA 
MGAS10236  AATAATATCA GAAAAAATCT TGAAAGTTAT CCAAAAGTGT CTGATCAAAA 
MGAS10278  AATAATATCA GAAAAAATCT TGAAAGTTAT CCAAAAGTGT CTGATCAAAA 
MGAS10279  AATAATATCA GAAAAAATCT TGAAAGTTAT CCAAAAGTGT CTGATCAAAA 
MGAS10284  AATAATATCA GAAAAAATCT TGAAAGTTAT CCAAAAGTGT CTGATCAAAA 
MGAS10816  AATAATATCA GAAAAAATCT TGAAAGTTAT CCAAAAGTGT CTGATCAAAA 
MGAS10871  AATAATATCA GAAAAAATCT TGAAAGTTAT CCAAAAGTGT CTGATCAAAA 


  MGAS315  ATTTTGGGAC CAAAAGTGGT ATGGAACCTA TTTTAAAGAA GAAAACTCTC 
MGAS10870  ATTTTGGGAC CAAAAGTGGT ATGGAACCTA TTTTAAAGAA GAAAACTCTC 
  MGAS158  ATTTTGGGAC CAAAAGTGGT ATGGAACCTA TTTTAAAGAA GAAAACTCTC 
  MGAS274  ATTTTGGGAC CAAAAGTGGT ATGGAACCTA TTTTAAAGAA GAAAACTCTC 
  MGAS335  ATTTTGGGAC CAAAAGTGGT ATGGAACCTA TTTTAAAGAA GAAAACTCTC 
 MGAS1313  ATTTTGGGAC CAAAAGTGGT ATGGAACCTA TTTTAAAGAA GAAAACTCTC 
  MGA3375  ATTTTGGGAC CAAAAGTGGT ATGGAACCTA TTTTAAAGAA GAAAACTCTC 
      AM3  ATTTTGGGAC CAAAAGTGGT ATGGAACCTA TTTTAAAGAA GAAAACTCTC 
 MGAS9497  ATTTTGGGAC CAAAAGTGGT ATGGAACCTA TTTTAAAGAA GAAAACTCTC 
 MGAS9507  ATTTTGGGAC CAAAAGTGGT ATGGAACCTA TTTTAAAGAA GAAAACTCTC 
 MGAS9517  ATTTTGGGAC CAAAAGTGGT ATGGAACCTA TTTTAAAGAA GAAAACTCTC 
 MGAS9622  ATTTTGGGAC CAAAAGTGGT ATGGAACCTA TTTTAAAGAA GAAAACTCTC 
  MGA9631  ATTTTGGGAC CAAAAGTGGT ATGGAACCTA TTTTAAAGAA GAAAACTCTC 
 MGAS9662  ATTTTGGGAC CAAAAGTGGT ATGGAACCTA TTTTAAAGAA GAAAACTCTC 
 MGAS9681  ATTTTGGGAC CAAAAGTGGT ATGGAACCTA TTTTAAAGAA GAAAACTCTC 
 MGAS9682  ATTTTGGGAC CAAAAGTGGT ATGGAACCTA TTTTAAAGAA GAAAACTCTC 
 MGAS9716  ATTTTGGGAC CAAAAGTGGT ATGGAACCTA TTTTAAAGAA GAAAACTCTC 
 MGAS9726  ATTTTGGGAC CAAAAGTGGT ATGGAACCTA TTTTAAAGAA GAAAACTCTC 
 MGAS9739  ATTTTGGGAC CAAAAGTGGT ATGGAACCTA TTTTAAAGAA GAAAACTCTC 
 MGAS9760  ATTTTGGGAC CAAAAGTGGT ATGGAACCTA TTTTAAAGAA GAAAACTCTC 
 MGAS9780  ATTTTGGGAC CAAAAGTGGT ATGGAACCTA TTTTAAAGAA GAAAACTCTC 
 MGAS9842  ATTTTGGGAC CAAAAGTGGT ATGGAACCTA TTTTAAAGAA GAAAACTCTC 
 MGAS9852  ATTTTGGGAC CAAAAGTGGT ATGGAACCTA TTTTAAAGAA GAAAACTCTC 
MGAS10080  ATTTTGGGAC CAAAAGTGGT ATGGAACCTA TTTTAAAGAA GAAAACTCTC 
MGAS10097  ATTTTGGGAC CAAAAGTGGT ATGGAACCTA TTTTAAAGAA GAAAACTCTC 
MGAS10118  ATTTTGGGAC CAAAAGTGGT ATGGAACCTA TTTTAAAGAA GAAAACTCTC 
MGAS10120  ATTTTGGGAC CAAAAGTGGT ATGGAACCTA TTTTAAAGAA GAAAACTCTC 
MGAS10126  ATTTTGGGAC CAAAAGTGGT ATGGAACCTA TTTTAAAGAA GAAAACTCTC 
MGAS10132  ATTTTGGGAC CAAAAGTGGT ATGGAACCTA TTTTAAAGAA GAAAACTCTC 
MGAS10137  ATTTTGGGAC CAAAAGTGGT ATGGAACCTA TTTTAAAGAA GAAAACTCTC 
MGAS10149  ATTTTGGGAC CAAAAGTGGT ATGGAACCTA TTTTAAAGAA GAAAACTCTC 
MGAS10151  ATTTTGGGAC CAAAAGTGGT ATGGAACCTA TTTTAAAGAA GAAAACTCTC 
MGAS10155  ATTTTGGGAC CAAAAGTGGT ATGGAACCTA TTTTAAAGAA GAAAACTCTC 
MGAS10158  ATTTTGGGAC CAAAAGTGGT ATGGAACCTA TTTTAAAGAA GAAAACTCTC 
MGAS10178  ATTTTGGGAC CAAAAGTGGT ATGGAACCTA TTTTAAAGAA GAAAACTCTC 
MGAS10180  ATTTTGGGAC CAAAAGTGGT ATGGAACCTA TTTTAAAGAA GAAAACTCTC 
MGAS10200  ATTTTGGGAC CAAAAGTGGT ATGGAACCTA TTTTAAAGAA GAAAACTCTC 
MGAS10220  ATTTTGGGAC CAAAAGTGGT ATGGAACCTA TTTTAAAGAA GAAAACTCTC 
MGAS10221  ATTTTGGGAC CAAAAGTGGT ATGGAACCTA TTTTAAAGAA GAAAACTCTC 
MGAS10225  ATTTTGGGAC CAAAAGTGGT ATGGAACCTA TTTTAAAGAA GAAAACTCTC 
MGAS10236  ATTTTGGGAC CAAAAGTGGT ATGGAACCTA TTTTAAAGAA GAAAACTCTC 
MGAS10278  ATTTTGGGAC CAAAAGTGGT ATGGAACCTA TTTTAAAGAA GAAAACTCTC 
MGAS10279  ATTTTGGGAC CAAAAGTGGT ATGGAACCTA TTTTAAAGAA GAAAACTCTC 
MGAS10284  ATTTTGGGAC CAAAAGTGGT ATGGAACCTA TTTTAAAGAA GAAAACTCTC 
MGAS10816  ATTTTGGGAC CAAAAGTGGT ATGGAACCTA TTTTAAAGAA GAAAACTCTC 
MGAS10871  ATTTTGGGAC CAAAAGTGGT ATGGAACCTA TTTTAAAGAA GAAAACTCTC 


  MGAS315  AAGAGGAGTT AAAAAACTTT ACTGAAGAGA GACTCAAAGA GATTCTAGAT 
MGAS10870  AAGAGGAGTT AAAAAACTTT ACTGAAGAGA GACTCAAAGA GATTCTAGAT 
  MGAS158  AAGAGGAGTT AAAAAACTTT ACTGAAGAGA GACTCAAAGA GATTCTAGAT 
  MGAS274  AAGAGGAGTT AAAAAACTTT ACTGAAGAGA GACTCAAAGA GATTCTAGAT 
  MGAS335  AAGAGGAGTT AAAAAACTTT ACTGAAGAGA GACTCAAAGA GATTCTAGAT 
 MGAS1313  AAGAGGAGTT AAAAAACTTT ACTGAAGAGA GACTCAAAGA GATTCTAGAT 
  MGA3375  AAGAGGAGTT AAAAAACTTT ACTGAAGAGA GACTCAAAGA GATTCTAGAT 
      AM3  AAGAGGAGTT AAAAAACTTT ACTGAAGAGA GACTCAAAGA GATTCTAGAT 
 MGAS9497  AAGAGGAGTT AAAAAACTTT ACTGAAGAGA GACTCAAAGA GATTCTAGAT 
 MGAS9507  AAGAGGAGTT AAAAAACTTT ACTGAAGAGA GACTCAAAGA GATTCTAGAT 
 MGAS9517  AAGAGGAGTT AAAAAACTTT ACTGAAGAGA GACTCAAAGA GATTCTAGAT 
 MGAS9622  AAGAGGAGTT AAAAAACTTT ACTGAAGAGA GACTCAAAGA GATTCTAGAT 
  MGA9631  AAGAGGAGTT AAAAAACTTT ACTGAAGAGA GACTCAAAGA GATTCTAGAT 
 MGAS9662  AAGAGGAGTT AAAAAACTTT ACTGAAGAGA GACTCAAAGA GATTCTAGAT 
 MGAS9681  AAGAGGAGTT AAAAAACTTT ACTGAAGAGA GACTCAAAGA GATTCTAGAT 
 MGAS9682  AAGAGGAGTT AAAAAACTTT ACTGAAGAGA GACTCAAAGA GATTCTAGAT 
 MGAS9716  AAGAGGAGTT AAAAAACTTT ACTGAAGAGA GACTCAAAGA GATTCTAGAT 
 MGAS9726  AAGAGGAGTT AAAAAACTTT ACTGAAGAGA GACTCAAAGA GATTCTAGAT 
 MGAS9739  AAGAGGAGTT AAAAAACTTT ACTGAAGAGA GACTCAAAGA GATTCTAGAT 
 MGAS9760  AAGAGGAGTT AAAAAACTTT ACTGAAGAGA GACTCAAAGA GATTCTAGAT 
 MGAS9780  AAGAGGAGTT AAAAAACTTT ACTGAAGAGA GACTCAAAGA GATTCTAGAT 
 MGAS9842  AAGAGGAGTT AAAAAACTTT ACTGAAGAGA GACTCAAAGA GATTCTAGAT 
 MGAS9852  AAGAGGAGTT AAAAAACTTT ACTGAAGAGA GACTCAAAGA GATTCTAGAT 
MGAS10080  AAGAGGAGTT AAAAAACTTT ACTGAAGAGA GACTCAAAGA GATTCTAGAT 
MGAS10097  AAGAGGAGTT AAAAAACTTT ACTGAAGAGA GACTCAAAGA GATTCTAGAT 
MGAS10118  AAGAGGAGTT AAAAAACTTT ACTGAAGAGA GACTCAAAGA GATTCTAGAT 
MGAS10120  AAGAGGAGTT AAAAAACTTT ACTGAAGAGA GACTCAAAGA GATTCTAGAT 
MGAS10126  AAGAGGAGTT AAAAAACTTT ACTGAAGAGA GACTCAAAGA GATTCTAGAT 
MGAS10132  AAGAGGAGTT AAAAAACTTT ACTGAAGAGA GACTCAAAGA GATTCTAGAT 
MGAS10137  AAGAGGAGTT AAAAAACTTT ACTGAAGAGA GACTCAAAGA GATTCTAGAT 
MGAS10149  AAGAGGAGTT AAAAAACTTT ACTGAAGAGA GACTCAAAGA GATTCTAGAT 
MGAS10151  AAGAGGAGTT AAAAAACTTT ACTGAAGAGA GACTCAAAGA GATTCTAGAT 
MGAS10155  AAGAGGAGTT AAAAAACTTT ACTGAAGAGA GACTCAAAGA GATTCTAGAT 
MGAS10158  AAGAGGAGTT AAAAAACTTT ACTGAAGAGA GACTCAAAGA GATTCTAGAT 
MGAS10178  AAGAGGAGTT AAAAAACTTT ACTGAAGAGA GACTCAAAGA GATTCTAGAT 
MGAS10180  AAGAGGAGTT AAAAAACTTT ACTGAAGAGA GACTCAAAGA GATTCTAGAT 
MGAS10200  AAGAGGAGTT AAAAAACTTT ACTGAAGAGA GACTCAAAGA GATTCTAGAT 
MGAS10220  AAGAGGAGTT AAAAAACTTT ACTGAAGAGA GACTCAAAGA GATTCTAGAT 
MGAS10221  AAGAGGAGTT AAAAAACTTT ACTGAAGAGA GACTCAAAGA GATTCTAGAT 
MGAS10225  AAGAGGAGTT AAAAAACTTT ACTGAAGAGA GACTCAAAGA GATTCTAGAT 
MGAS10236  AAGAGGAGTT AAAAAACTTT ACTGAAGAGA GACTCAAAGA GATTCTAGAT 
MGAS10278  AAGAGGAGTT AAAAAACTTT ACTGAAGAGA GACTCAAAGA GATTCTAGAT 
MGAS10279  AAGAGGAGTT AAAAAACTTT ACTGAAGAGA GACTCAAAGA GATTCTAGAT 
MGAS10284  AAGAGGAGTT AAAAAACTTT ACTGAAGAGA GACTCAAAGA GATTCTAGAT 
MGAS10816  AAGAGGAGTT AAAAAACTTT ACTGAAGAGA GACTCAAAGA GATTCTAGAT 
MGAS10871  AAGAGGAGTT AAAAAACTTT ACTGAAGAGA GACTCAAAGA GATTCTAGAT 


  MGAS315  CTGATTGAAA AAGGTGCAAC AAAGGGCGAT AAAGGTGAAA CCGGTCTAGC 
MGAS10870  CTGATTGAAA AAGGTGCAAC AAAGGGCGAT AAAGGTGAAA CCGGTCTAGC 
  MGAS158  CTGATTGAAA AAGGTGCAAC AAAGGGCGAT AAAGGTGAAA CCGGTCTAGC 
  MGAS274  CTGATTGAAA AAGGTGCAAC AAAGGGCGAT AAAGGTGAAA CCGGTCTAGC 
  MGAS335  CTGATTGAAA AAGGTGCAAC AAAGGGCGAT AAAGGTGAAA CCGGTCTAGC 
 MGAS1313  CTGATTGAAA AAGGTGCAAC AAAGGGCGAT AAAGGTGAAA CCGGTCTAGC 
  MGA3375  CTGATTGAAA AAGGTGCAAC AAAGGGCGAT AAAGGTGAAA CCGGTCTAGC 
      AM3  CTGATTGAAA AAGGTGCAAC AAAGGGCGAT AAAGGTGAAA CCGGTCTAGC 
 MGAS9497  CTGATTGAAA AAGGTGCAAC AAAGGGCGAT AAAGGTGAAA CCGGTCTAGC 
 MGAS9507  CTGATTGAAA AAGGTGCAAC AAAGGGCGAT AAAGGTGAAA CCGGTCTAGC 
 MGAS9517  CTGATTGAAA AAGGTGCAAC AAAGGGCGAT AAAGGTGAAA CCGGTCTAGC 
 MGAS9622  CTGATTGAAA AAGGTGCAAC AAAGGGCGAT AAAGGTGAAA CCGGTCTAGC 
  MGA9631  CTGATTGAAA AAGGTGCAAC AAAGGGCGAT AAAGGTGAAA CCGGTCTAGC 
 MGAS9662  CTGATTGAAA AAGGTGCAAC AAAGGGCGAT AAAGGTGAAA CCGGTCTAGC 
 MGAS9681  CTGATTGAAA AAGGTGCAAC AAAGGGCGAT AAAGGTGAAA CCGGTCTAGC 
 MGAS9682  CTGATTGAAA AAGGTGCAAC AAAGGGCGAT AAAGGTGAAA CCGGTCTAGC 
 MGAS9716  CTGATTGAAA AAGGTGCAAC AAAGGGCGAT AAAGGTGAAA CCGGTCTAGC 
 MGAS9726  CTGATTGAAA AAGGTGCAAC AAAGGGCGAT AAAGGTGAAA CCGGTCTAGC 
 MGAS9739  CTGATTGAAA AAGGTGCAAC AAAGGGCGAT AAAGGTGAAA CCGGTCTAGC 
 MGAS9760  CTGATTGAAA AAGGTGCAAC AAAGGGCGAT AAAGGTGAAA CCGGTCTAGC 
 MGAS9780  CTGATTGAAA AAGGTGCAAC AAAGGGCGAT AAAGGTGAAA CCGGTCTAGC 
 MGAS9842  CTGATTGAAA AAGGTGCAAC AAAGGGCGAT AAAGGTGAAA CCGGTCTAGC 
 MGAS9852  CTGATTGAAA AAGGTGCAAC AAAGGGCGAT AAAGGTGAAA CCGGTCTAGC 
MGAS10080  CTGATTGAAA AAGGTGCAAC AAAGGGCGAT AAAGGTGAAA CCGGTCTAGC 
MGAS10097  CTGATTGAAA AAGGTGCAAC AAAGGGCGAT AAAGGTGAAA CCGGTCTAGC 
MGAS10118  CTGATTGAAA AAGGTGCAAC AAAGGGCGAT AAAGGTGAAA CCGGTCTAGC 
MGAS10120  CTGATTGAAA AAGGTGCAAC AAAGGGCGAT AAAGGTGAAA CCGGTCTAGC 
MGAS10126  CTGATTGAAA AAGGTGCAAC AAAGGGCGAT AAAGGTGAAA CCGGTCTAGC 
MGAS10132  CTGATTGAAA AAGGTGCAAC AAAGGGCGAT AAAGGTGAAA CCGGTCTAGC 
MGAS10137  CTGATTGAAA AAGGTGCAAC AAAGGGCGAT AAAGGTGAAA CCGGTCTAGC 
MGAS10149  CTGATTGAAA AAGGTGCAAC AAAGGGCGAT AAAGGTGAAA CCGGTCTAGC 
MGAS10151  CTGATTGAAA AAGGTGCAAC AAAGGGCGAT AAAGGTGAAA CCGGTCTAGC 
MGAS10155  CTGATTGAAA AAGGTGCAAC AAAGGGCGAT AAAGGTGAAA CCGGTCTAGC 
MGAS10158  CTGATTGAAA AAGGTGCAAC AAAGGGCGAT AAAGGTGAAA CCGGTCTAGC 
MGAS10178  CTGATTGAAA AAGGTGCAAC AAAGGGCGAT AAAGGTGAAA CCGGTCTAGC 
MGAS10180  CTGATTGAAA AAGGTGCAAC AAAGGGCGAT AAAGGTGAAA CCGGTCTAGC 
MGAS10200  CTGATTGAAA AAGGTGCAAC AAAGGGCGAT AAAGGTGAAA CCGGTCTAGC 
MGAS10220  CTGATTGAAA AAGGTGCAAC AAAGGGCGAT AAAGGTGAAA CCGGTCTAGC 
MGAS10221  CTGATTGAAA AAGGTGCAAC AAAGGGCGAT AAAGGTGAAA CCGGTCTAGC 
MGAS10225  CTGATTGAAA AAGGTGCAAC AAAGGGCGAT AAAGGTGAAA CCGGTCTAGC 
MGAS10236  CTGATTGAAA AAGGTGCAAC AAAGGGCGAT AAAGGTGAAA CCGGTCTAGC 
MGAS10278  CTGATTGAAA AAGGTGCAAC AAAGGGCGAT AAAGGTGAAA CCGGTCTAGC 
MGAS10279  CTGATTGAAA AAGGTGCAAC AAAGGGCGAT AAAGGTGAAA CCGGTCTAGC 
MGAS10284  CTGATTGAAA AAGGTGCAAC AAAGGGCGAT AAAGGTGAAA CCGGTCTAGC 
MGAS10816  CTGATTGAAA AAGGTGCAAC AAAGGGCGAT AAAGGTGAAA CCGGTCTAGC 
MGAS10871  CTGATTGAAA AAGGTGCAAC AAAGGGCGAT AAAGGTGAAA CCGGTCTAGC 


  MGAS315  CGGTCCAGTA GGCCCAGCCG GTAAAGCTGG TGCTCGTGGC GCACAAGGTC 
MGAS10870  CGGTCCAGTA GGCCCAGCCG GTAAAGCTGG TGCTCGTGGC GCACAAGGTC 
  MGAS158  CGGTCCAGTA GGCCCAGCCG GTAAAGCTGG TGCTCGTGGC GCACAAGGTC 
  MGAS274  CGGTCCAGTA GGCCCAGCCG GTAAAGCTGG TGCTCGTGGC GCACAAGGTC 
  MGAS335  CGGTCCAGTA GGCCCAGCCG GTAAAGCTGG TGCTCGTGGC GCACAAGGTC 
 MGAS1313  CGGTCCAGTA GGCCCAGCCG GTAAAGCTGG TGCTCGTGGC GCACAAGGTC 
  MGA3375  CGGTCCAGTA GGCCCAGCCG GTAAAGCTGG TGCTCGTGGC GCACAAGGTC 
      AM3  CGGTCCAGTA GGCCCAGCCG GTAAAGCTGG TGCTCGTGGC GCACAAGGTC 
 MGAS9497  CGGTCCAGTA GGCCCAGCCG GTAAAGCTGG TGCTCGTGGC GCACAAGGTC 
 MGAS9507  CGGTCCAGTA GGCCCAGCCG GTAAAGCTGG TGCTCGTGGC GCACAAGGTC 
 MGAS9517  CGGTCCAGTA GGCCCAGCCG GTAAAGCTGG TGCTCGTGGC GCACAAGGTC 
 MGAS9622  CGGTCCAGTA GGCCCAGCCG GTAAAGCTGG TGCTCGTGGC GCACAAGGTC 
  MGA9631  CGGTCCAGTA GGCCCAGCCG GTAAAGCTGG TGCTCGTGGC GCACAAGGTC 
 MGAS9662  CGGTCCAGTA GGCCCAGCCG GTAAAGCTGG TGCTCGTGGC GCACAAGGTC 
 MGAS9681  CGGTCCAGTA GGCCCAGCCG GTAAAGCTGG TGCTCGTGGC GCACAAGGTC 
 MGAS9682  CGGTCCAGTA GGCCCAGCCG GTAAAGCTGG TGCTCGTGGC GCACAAGGTC 
 MGAS9716  CGGTCCAGTA GGCCCAGCCG GTAAAGCTGG TGCTCGTGGC GCACAAGGTC 
 MGAS9726  CGGTCCAGTA GGCCCAGCCG GTAAAGCTGG TGCTCGTGGC GCACAAGGTC 
 MGAS9739  CGGTCCAGTA GGCCCAGCCG GTAAAGCTGG TGCTCGTGGC GCACAAGGTC 
 MGAS9760  CGGTCCAGTA GGCCCAGCCG GTAAAGCTGG TGCTCGTGGC GCACAAGGTC 
 MGAS9780  CGGTCCAGTA GGCCCAGCCG GTAAAGCTGG TGCTCGTGGC GCACAAGGTC 
 MGAS9842  CGGTCCAGTA GGCCCAGCCG GTAAAGCTGG TGCTCGTGGC GCACAAGGTC 
 MGAS9852  CGGTCCAGTA GGCCCAGCCG GTAAAGCTGG TGCTCGTGGC GCACAAGGTC 
MGAS10080  CGGTCCAGTA GGCCCAGCCG GTAAAGCTGG TGCTCGTGGC GCACAAGGTC 
MGAS10097  CGGTCCAGTA GGCCCAGCCG GTAAAGCTGG TGCTCGTGGC GCACAAGGTC 
MGAS10118  CGGTCCAGTA GGCCCAGCCG GTAAAGCTGG TGCTCGTGGC GCACAAGGTC 
MGAS10120  CGGTCCAGTA GGCCCAGCCG GTAAAGCTGG TGCTCGTGGC GCACAAGGTC 
MGAS10126  CGGTCCAGTA GGCCCAGCCG GTAAAGCTGG TGCTCGTGGC GCACAAGGTC 
MGAS10132  CGGTCCAGTA GGCCCAGCCG GTAAAGCTGG TGCTCGTGGC GCACAAGGTC 
MGAS10137  CGGTCCAGTA GGCCCAGCCG GTAAAGCTGG TGCTCGTGGC GCACAAGGTC 
MGAS10149  CGGTCCAGTA GGCCCAGCCG GTAAAGCTGG TGCTCGTGGC GCACAAGGTC 
MGAS10151  CGGTCCAGTA GGCCCAGCCG GTAAAGCTGG TGCTCGTGGC GCACAAGGTC 
MGAS10155  CGGTCCAGTA GGCCCAGCCG GTAAAGCTGG TGCTCGTGGC GCACAAGGTC 
MGAS10158  CGGTCCAGTA GGCCCAGCCG GTAAAGCTGG TGCTCGTGGC GCACAAGGTC 
MGAS10178  CGGTCCAGTA GGCCCAGCCG GTAAAGCTGG TGCTCGTGGC GCACAAGGTC 
MGAS10180  CGGTCCAGTA GGCCCAGCCG GTAAAGCTGG TGCTCGTGGC GCACAAGGTC 
MGAS10200  CGGTCCAGTA GGCCCAGCCG GTAAAGCTGG TGCTCGTGGC GCACAAGGTC 
MGAS10220  CGGTCCAGTA GGCCCAGCCG GTAAAGCTGG TGCTCGTGGC GCACAAGGTC 
MGAS10221  CGGTCCAGTA GGCCCAGCCG GTAAAGCTGG TGCTCGTGGC GCACAAGGTC 
MGAS10225  CGGTCCAGTA GGCCCAGCCG GTAAAGCTGG TGCTCGTGGC GCACAAGGTC 
MGAS10236  CGGTCCAGTA GGCCCAGCCG GTAAAGCTGG TGCTCGTGGC GCACAAGGTC 
MGAS10278  CGGTCCAGTA GGCCCAGCCG GTAAAGCTGG TGCTCGTGGC GCACAAGGTC 
MGAS10279  CGGTCCAGTA GGCCCAGCCG GTAAAGCTGG TGCTCGTGGC GCACAAGGTC 
MGAS10284  CGGTCCAGTA GGCCCAGCCG GTAAAGCTGG TGCTCGTGGC GCACAAGGTC 
MGAS10816  CGGTCCAGTA GGCCCAGCCG GTAAAGCTGG TGCTCGTGGC GCACAAGGTC 
MGAS10871  CGGTCCAGTA GGCCCAGCCG GTAAAGCTGG TGCTCGTGGC GCACAAGGTC 


  MGAS315  CAGCAGGACC TCGAGGTTAA CGCGGTGAGC AAGGATTTCA AGGTCTTAAA 
MGAS10870  CAGCAGGACC TCGAGGTTAA CGCGGTGAGC AAGGATTTCA AGGTCTTAAA 
  MGAS158  CAGCAGGACC TCGAGGTTAA CGCGGTGAGC AAGGATTTCA AGGTCTTAAA 
  MGAS274  CAGCAGGACC TCGAGGTTAA CGCGGTGAGC AAGGATTTCA AGGTCTTAAA 
  MGAS335  CAGCAGGACC TCGAGGTTAA CGCGGTGAGC AAGGATTTCA AGGTCTTAAA 
 MGAS1313  CAGCAGGACC TCGAGGTTAA CGCGGTGAGC AAGGATTTCA AGGTCTTAAA 
  MGA3375  CAGCAGGACC TCGAGGTTAA CGCGGTGAGC AAGGATTTCA AGGTCTTAAA 
      AM3  CAGCAGGACC TCGAGGTTAA CGCGGTGAGC AAGGATTTCA AGGTCTTAAA 
 MGAS9497  CAGCAGGACC TCGAGGTTAA CGCGGTGAGC AAGGATTTCA AGGTCTTAAA 
 MGAS9507  CAGCAGGACC TCGAGGTTAA CGCGGTGAGC AAGGATTTCA AGGTCTTAAA 
 MGAS9517  CAGCAGGACC TCGAGGTTAA CGCGGTGAGC AAGGATTTCA AGGTCTTAAA 
 MGAS9622  CAGCAGGACC TCGAGGTTAA CGCGGTGAGC AAGGATTTCA AGGTCTTAAA 
  MGA9631  CAGCAGGACC TCGAGGTTAA CGCGGTGAGC AAGGATTTCA AGGTCTTAAA 
 MGAS9662  CAGCAGGACC TCGAGGTTAA CGCGGTGAGC AAGGATTTCA AGGTCTTAAA 
 MGAS9681  CAGCAGGACC TCGAGGTTAA CGCGGTGAGC AAGGATTTCA AGGTCTTAAA 
 MGAS9682  CAGCAGGACC TCGAGGTTAA CGCGGTGAGC AAGGATTTCA AGGTCTTAAA 
 MGAS9716  CAGCAGGACC TCGAGGTTAA CGCGGTGAGC AAGGATTTCA AGGTCTTAAA 
 MGAS9726  CAGCAGGACC TCGAGGTTAA CGCGGTGAGC AAGGATTTCA AGGTCTTAAA 
 MGAS9739  CAGCAGGACC TCGAGGTTAA CGCGGTGAGC AAGGATTTCA AGGTCTTAAA 
 MGAS9760  CAGCAGGACC TCGAGGTTAA CGCGGTGAGC AAGGATTTCA AGGTCTTAAA 
 MGAS9780  CAGCAGGACC TCGAGGTTAA CGCGGTGAGC AAGGATTTCA AGGTCTTAAA 
 MGAS9842  CAGCAGGACC TCGAGGTTAA CGCGGTGAGC AAGGATTTCA AGGTCTTAAA 
 MGAS9852  CAGCAGGACC TCGAGGTTAA CGCGGTGAGC AAGGATTTCA AGGTCTTAAA 
MGAS10080  CAGCAGGACC TCGAGGTTAA CGCGGTGAGC AAGGATTTCA AGGTCTTAAA 
MGAS10097  CAGCAGGACC TCGAGGTTAA CGCGGTGAGC AAGGATTTCA AGGTCTTAAA 
MGAS10118  CAGCAGGACC TCGAGGTTAA CGCGGTGAGC AAGGATTTCA AGGTCTTAAA 
MGAS10120  CAGCAGGACC TCGAGGTTAA CGCGGTGAGC AAGGATTTCA AGGTCTTAAA 
MGAS10126  CAGCAGGACC TCGAGGTTAA CGCGGTGAGC AAGGATTTCA AGGTCTTAAA 
MGAS10132  CAGCAGGACC TCGAGGTTAA CGCGGTGAGC AAGGATTTCA AGGTCTTAAA 
MGAS10137  CAGCAGGACC TCGAGGTTAA CGCGGTGAGC AAGGATTTCA AGGTCTTAAA 
MGAS10149  CAGCAGGACC TCGAGGTTAA CGCGGTGAGC AAGGATTTCA AGGTCTTAAA 
MGAS10151  CAGCAGGACC TCGAGGTTAA CGCGGTGAGC AAGGATTTCA AGGTCTTAAA 
MGAS10155  CAGCAGGACC TCGAGGTTAA CGCGGTGAGC AAGGATTTCA AGGTCTTAAA 
MGAS10158  CAGCAGGACC TCGAGGTTAA CGCGGTGAGC AAGGATTTCA AGGTCTTAAA 
MGAS10178  CAGCAGGACC TCGAGGTTAA CGCGGTGAGC AAGGATTTCA AGGTCTTAAA 
MGAS10180  CAGCAGGACC TCGAGGTTAA CGCGGTGAGC AAGGATTTCA AGGTCTTAAA 
MGAS10200  CAGCAGGACC TCGAGGTTAA CGCGGTGAGC AAGGATTTCA AGGTCTTAAA 
MGAS10220  CAGCAGGACC TCGAGGTTAA CGCGGTGAGC AAGGATTTCA AGGTCTTAAA 
MGAS10221  CAGCAGGACC TCGAGGTTAA CGCGGTGAGC AAGGATTTCA AGGTCTTAAA 
MGAS10225  CAGCAGGACC TCGAGGTTAA CGCGGTGAGC AAGGATTTCA AGGTCTTAAA 
MGAS10236  CAGCAGGACC TCGAGGTTAA CGCGGTGAGC AAGGATTTCA AGGTCTTAAA 
MGAS10278  CAGCAGGACC TCGAGGTTAA CGCGGTGAGC AAGGATTTCA AGGTCTTAAA 
MGAS10279  CAGCAGGACC TCGAGGTTAA CGCGGTGAGC AAGGATTTCA AGGTCTTAAA 
MGAS10284  CAGCAGGACC TCGAGGTTAA CGCGGTGAGC AAGGATTTCA AGGTCTTAAA 
MGAS10816  CAGCAGGACC TCGAGGTTAA CGCGGTGAGC AAGGATTTCA AGGTCTTAAA 
MGAS10871  CAGCAGGACC TCGAGGTTAA CGCGGTGAGC AAGGATTTCA AGGTCTTAAA 


  MGAS315  GGTGAAAAAG GCGACAAAGG TGATACCGGT GAGCGCGGTG AAACCGGAGC 
MGAS10870  GGTGAAAAAG GCGACAAAGG TGATACCGGT GAGCGCGGTG AAACCGGAGC 
  MGAS158  GGTGAAAAAG GCGACAAAGG TGATACCGGT GAGCGCGGTG AAACCGGAGC 
  MGAS274  GGTGAAAAAG GCGACAAAGG TGATACCGGT GAGCGCGGTG AAACCGGAGC 
  MGAS335  GGTGAAAAAG GCGACAAAGG TGATACCGGT GAGCGCGGTG AAACCGGAGC 
 MGAS1313  GGTGAAAAAG GCGACAAAGG TGATACCGGT GAGCGCGGTG AAACCGGAGC 
  MGA3375  GGTGAAAAAG GCGACAAAGG TGATACCGGT GAGCGCGGTG AAACCGGAGC 
      AM3  GGTGAAAAAG GCGACAAAGG TGATACCGGT GAGCGCGGTG AAACCGGAGC 
 MGAS9497  GGTGAAAAAG GCGACAAAGG TGATACCGGT GAGCGCGGTG AAACCGGAGC 
 MGAS9507  GGTGAAAAAG GCGACAAAGG TGATACCGGT GAGCGCGGTG AAACCGGAGC 
 MGAS9517  GGTGAAAAAG GCGACAAAGG TGATACCGGT GAGCGCGGTG AAACCGGAGC 
 MGAS9622  GGTGAAAAAG GCGACAAAGG TGATACCGGT GAGCGCGGTG AAACCGGAGC 
  MGA9631  GGTGAAAAAG GCGACAAAGG TGATACCGGT GAGCGCGGTG AAACCGGAGC 
 MGAS9662  GGTGAAAAAG GCGACAAAGG TGATACCGGT GAGCGCGGTG AAACCGGAGC 
 MGAS9681  GGTGAAAAAG GCGACAAAGG TGATACCGGT GAGCGCGGTG AAACCGGAGC 
 MGAS9682  GGTGAAAAAG GCGACAAAGG TGATACCGGT GAGCGCGGTG AAACCGGAGC 
 MGAS9716  GGTGAAAAAG GCGACAAAGG TGATACCGGT GAGCGCGGTG AAACCGGAGC 
 MGAS9726  GGTGAAAAAG GCGACAAAGG TGATACCGGT GAGCGCGGTG AAACCGGAGC 
 MGAS9739  GGTGAAAAAG GCGACAAAGG TGATACCGGT GAGCGCGGTG AAACCGGAGC 
 MGAS9760  GGTGAAAAAG GCGACAAAGG TGATACCGGT GAGCGCGGTG AAACCGGAGC 
 MGAS9780  GGTGAAAAAG GCGACAAAGG TGATACCGGT GAGCGCGGTG AAACCGGAGC 
 MGAS9842  GGTGAAAAAG GCGACAAAGG TGATACCGGT GAGCGCGGTG AAACCGGAGC 
 MGAS9852  GGTGAAAAAG GCGACAAAGG TGATACCGGT GAGCGCGGTG AAACCGGAGC 
MGAS10080  GGTGAAAAAG GCGACAAAGG TGATACCGGT GAGCGCGGTG AAACCGGAGC 
MGAS10097  GGTGAAAAAG GCGACAAAGG TGATACCGGT GAGCGCGGTG AAACCGGAGC 
MGAS10118  GGTGAAAAAG GCGACAAAGG TGATACCGGT GAGCGCGGTG AAACCGGAGC 
MGAS10120  GGTGAAAAAG GCGACAAAGG TGATACCGGT GAGCGCGGTG AAACCGGAGC 
MGAS10126  GGTGAAAAAG GCGACAAAGG TGATACCGGT GAGCGCGGTG AAACCGGAGC 
MGAS10132  GGTGAAAAAG GCGACAAAGG TGATACCGGT GAGCGCGGTG AAACCGGAGC 
MGAS10137  GGTGAAAAAG GCGACAAAGG TGATACCGGT GAGCGCGGTG AAACCGGAGC 
MGAS10149  GGTGAAAAAG GCGACAAAGG TGATACCGGT GAGCGCGGTG AAACCGGAGC 
MGAS10151  GGTGAAAAAG GCGACAAAGG TGATACCGGT GAGCGCGGTG AAACCGGAGC 
MGAS10155  GGTGAAAAAG GCGACAAAGG TGATACCGGT GAGCGCGGTG AAACCGGAGC 
MGAS10158  GGTGAAAAAG GCGACAAAGG TGATACCGGT GAGCGCGGTG AAACCGGAGC 
MGAS10178  GGTGAAAAAG GCGACAAAGG TGATACCGGT GAGCGCGGTG AAACCGGAGC 
MGAS10180  GGTGAAAAAG GCGACAAAGG TGATACCGGT GAGCGCGGTG AAACCGGAGC 
MGAS10200  GGTGAAAAAG GCGACAAAGG TGATACCGGT GAGCGCGGTG AAACCGGAGC 
MGAS10220  GGTGAAAAAG GCGACAAAGG TGATACCGGT GAGCGCGGTG AAACCGGAGC 
MGAS10221  GGTGAAAAAG GCGACAAAGG TGATACCGGT GAGCGCGGTG AAACCGGAGC 
MGAS10225  GGTGAAAAAG GCGACAAAGG TGATACCGGT GAGCGCGGTG AAACCGGAGC 
MGAS10236  GGTGAAAAAG GCGACAAAGG TGATACCGGT GAGCGCGGTG AAACCGGAGC 
MGAS10278  GGTGAAAAAG GCGACAAAGG TGATACCGGT GAGCGCGGTG AAACCGGAGC 
MGAS10279  GGTGAAAAAG GCGACAAAGG TGATACCGGT GAGCGCGGTG AAACCGGAGC 
MGAS10284  GGTGAAAAAG GCGACAAAGG TGATACCGGT GAGCGCGGTG AAACCGGAGC 
MGAS10816  GGTGAAAAAG GCGACAAAGG TGATACCGGT GAGCGCGGTG AAACCGGAGC 
MGAS10871  GGTGAAAAAG GCGACAAAGG TGATACCGGT GAGCGCGGTG AAACCGGAGC 


  MGAS315  TCAAGGTCCA GTAGGCCCAC AAGGTGAAGC AGGCAAGCCA GGTGAACAAG 
MGAS10870  TCAAGGTCCA GTAGGCCCAC AAGGTGAAGC AGGCAAGCCA GGTGAACAAG 
  MGAS158  TCAAGGTCCA GTAGGCCCAC AAGGTGAAGC AGGCAAGCCA GGTGAACAAG 
  MGAS274  TCAAGGTCCA GTAGGCCCAC AAGGTGAAGC AGGCAAGCCA GGTGAACAAG 
  MGAS335  TCAAGGTCCA GTAGGCCCAC AAGGTGAAGC AGGCAAGCCA GGTGAACAAG 
 MGAS1313  TCAAGGTCCA GTAGGCCCAC AAGGTGAAGC AGGCAAGCCA GGTGAACAAG 
  MGA3375  TCAAGGTCCA GTAGGCCCAC AAGGTGAAGC AGGCAAGCCA GGTGAACAAG 
      AM3  TCAAGGTCCA GTAGGCCCAC AAGGTGAAGC AGGCAAGCCA GGTGAACAAG 
 MGAS9497  TCAAGGTCCA GTAGGCCCAC AAGGTGAAGC AGGCAAGCCA GGTGAACAAG 
 MGAS9507  TCAAGGTCCA GTAGGCCCAC AAGGTGAAGC AGGCAAGCCA GGTGAACAAG 
 MGAS9517  TCAAGGTCCA GTAGGCCCAC AAGGTGAAGC AGGCAAGCCA GGTGAACAAG 
 MGAS9622  TCAAGGTCCA GTAGGCCCAC AAGGTGAAGC AGGCAAGCCA GGTGAACAAG 
  MGA9631  TCAAGGTCCA GTAGGCCCAC AAGGTGAAGC AGGCAAGCCA GGTGAACAAG 
 MGAS9662  TCAAGGTCCA GTAGGCCCAC AAGGTGAAGC AGGCAAGCCA GGTGAACAAG 
 MGAS9681  TCAAGGTCCA GTAGGCCCAC AAGGTGAAGC AGGCAAGCCA GGTGAACAAG 
 MGAS9682  TCAAGGTCCA GTAGGCCCAC AAGGTGAAGC AGGCAAGCCA GGTGAACAAG 
 MGAS9716  TCAAGGTCCA GTAGGCCCAC AAGGTGAAGC AGGCAAGCCA GGTGAACAAG 
 MGAS9726  TCAAGGTCCA GTAGGCCCAC AAGGTGAAGC AGGCAAGCCA GGTGAACAAG 
 MGAS9739  TCAAGGTCCA GTAGGCCCAC AAGGTGAAGC AGGCAAGCCA GGTGAACAAG 
 MGAS9760  TCAAGGTCCA GTAGGCCCAC AAGGTGAAGC AGGCAAGCCA GGTGAACAAG 
 MGAS9780  TCAAGGTCCA GTAGGCCCAC AAGGTGAAGC AGGCAAGCCA GGTGAACAAG 
 MGAS9842  TCAAGGTCCA GTAGGCCCAC AAGGTGAAGC AGGCAAGCCA GGTGAACAAG 
 MGAS9852  TCAAGGTCCA GTAGGCCCAC AAGGTGAAGC AGGCAAGCCA GGTGAACAAG 
MGAS10080  TCAAGGTCCA GTAGGCCCAC AAGGTGAAGC AGGCAAGCCA GGTGAACAAG 
MGAS10097  TCAAGGTCCA GTAGGCCCAC AAGGTGAAGC AGGCAAGCCA GGTGAACAAG 
MGAS10118  TCAAGGTCCA GTAGGCCCAC AAGGTGAAGC AGGCAAGCCA GGTGAACAAG 
MGAS10120  TCAAGGTCCA GTAGGCCCAC AAGGTGAAGC AGGCAAGCCA GGTGAACAAG 
MGAS10126  TCAAGGTCCA GTAGGCCCAC AAGGTGAAGC AGGCAAGCCA GGTGAACAAG 
MGAS10132  TCAAGGTCCA GTAGGCCCAC AAGGTGAAGC AGGCAAGCCA GGTGAACAAG 
MGAS10137  TCAAGGTCCA GTAGGCCCAC AAGGTGAAGC AGGCAAGCCA GGTGAACAAG 
MGAS10149  TCAAGGTCCA GTAGGCCCAC AAGGTGAAGC AGGCAAGCCA GGTGAACAAG 
MGAS10151  TCAAGGTCCA GTAGGCCCAC AAGGTGAAGC AGGCAAGCCA GGTGAACAAG 
MGAS10155  TCAAGGTCCA GTAGGCCCAC AAGGTGAAGC AGGCAAGCCA GGTGAACAAG 
MGAS10158  TCAAGGTCCA GTAGGCCCAC AAGGTGAAGC AGGCAAGCCA GGTGAACAAG 
MGAS10178  TCAAGGTCCA GTAGGCCCAC AAGGTGAAGC AGGCAAGCCA GGTGAACAAG 
MGAS10180  TCAAGGTCCA GTAGGCCCAC AAGGTGAAGC AGGCAAGCCA GGTGAACAAG 
MGAS10200  TCAAGGTCCA GTAGGCCCAC AAGGTGAAGC AGGCAAGCCA GGTGAACAAG 
MGAS10220  TCAAGGTCCA GTAGGCCCAC AAGGTGAAGC AGGCAAGCCA GGTGAACAAG 
MGAS10221  TCAAGGTCCA GTAGGCCCAC AAGGTGAAGC AGGCAAGCCA GGTGAACAAG 
MGAS10225  TCAAGGTCCA GTAGGCCCAC AAGGTGAAGC AGGCAAGCCA GGTGAACAAG 
MGAS10236  TCAAGGTCCA GTAGGCCCAC AAGGTGAAGC AGGCAAGCCA GGTGAACAAG 
MGAS10278  TCAAGGTCCA GTAGGCCCAC AAGGTGAAGC AGGCAAGCCA GGTGAACAAG 
MGAS10279  TCAAGGTCCA GTAGGCCCAC AAGGTGAAGC AGGCAAGCCA GGTGAACAAG 
MGAS10284  TCAAGGTCCA GTAGGCCCAC AAGGTGAAGC AGGCAAGCCA GGTGAACAAG 
MGAS10816  TCAAGGTCCA GTAGGCCCAC AAGGTGAAGC AGGCAAGCCA GGTGAACAAG 
MGAS10871  TCAAGGTCCA GTAGGCCCAC AAGGTGAAGC AGGCAAGCCA GGTGAACAAG 


  MGAS315  CCCCAGAAAA GAGCCCAGAA GTGACCCCAA CGCCAGAAAT GCCAGAGCAA 
MGAS10870  CCCCAGAAAA GAGCCCAGAA GTGACCCCAA CGCCAGAAAT GCCAGAGCAA 
  MGAS158  CCCCAGAAAA GAGCCCAGAA GTGACCCCAA CGCCAGAAAT GCCAGAGCAA 
  MGAS274  CCCCAGAAAA GAGCCCAGAA GTGACCCCAA CGCCAGAAAT GCCAGAGCAA 
  MGAS335  CCCCAGAAAA GAGCCCAGAA GTGACCCCAA CGCCAGAAAT GCCAGAGCAA 
 MGAS1313  CCCCAGAAAA GAGCCCAGAA GTGACCCCAA CGCCAGAAAT GCCAGAGCAA 
  MGA3375  CCCCAGAAAA GAGCCCAGAA GTGACCCCAA CGCCAGAAAT GCCAGAGCAA 
      AM3  CCCCAGAAAA GAGCCCAGAA GTGACCCCAA CGCCAGAAAT GCCAGAGCAA 
 MGAS9497  CCCCAGAAAA GAGCCCAGAA GTGACCCCAA CGCCAGAAAT GCCAGAGCAA 
 MGAS9507  CCCCAGAAAA GAGCCCAGAA GTGACCCCAA CGCCAGAAAT GCCAGAGCAA 
 MGAS9517  CCCCAGAAAA GAGCCCAGAA GTGACCCCAA CGCCAGAAAT GCCAGAGCAA 
 MGAS9622  CCCCAGAAAA GAGCCCAGAA GTGACCCCAA CGCCAGAAAT GCCAGAGCAA 
  MGA9631  CCCCAGAAAA GAGCCCAGAA GTGACCCCAA CGCCAGAAAT GCCAGAGCAA 
 MGAS9662  CCCCAGAAAA GAGCCCAGAA GTGACCCCAA CGCCAGAAAT GCCAGAGCAA 
 MGAS9681  CCCCAGAAAA GAGCCCAGAA GTGACCCCAA CGCCAGAAAT GCCAGAGCAA 
 MGAS9682  CCCCAGAAAA GAGCCCAGAA GTGACCCCAA CGCCAGAAAT GCCAGAGCAA 
 MGAS9716  CCCCAGAAAA GAGCCCAGAA GTGACCCCAA CGCCAGAAAT GCCAGAGCAA 
 MGAS9726  CCCCAGAAAA GAGCCCAGAA GTGACCCCAA CGCCAGAAAT GCCAGAGCAA 
 MGAS9739  CCCCAGAAAA GAGCCCAGAA GTGACCCCAA CGCCAGAAAT GCCAGAGCAA 
 MGAS9760  CCCCAGAAAA GAGCCCAGAA GTGACCCCAA CGCCAGAAAT GCCAGAGCAA 
 MGAS9780  CCCCAGAAAA GAGCCCAGAA GTGACCCCAA CGCCAGAAAT GCCAGAGCAA 
 MGAS9842  CCCCAGAAAA GAGCCCAGAA GTGACCCCAA CGCCAGAAAT GCCAGAGCAA 
 MGAS9852  CCCCAGAAAA GAGCCCAGAA GTGACCCCAA CGCCAGAAAT GCCAGAGCAA 
MGAS10080  CCCCAGAAAA GAGCCCAGAA GTGACCCCAA CGCCAGAAAT GCCAGAGCAA 
MGAS10097  CCCCAGAAAA GAGCCCAGAA GTGACCCCAA CGCCAGAAAT GCCAGAGCAA 
MGAS10118  CCCCAGAAAA GAGCCCAGAA GTGACCCCAA CGCCAGAAAT GCCAGAGCAA 
MGAS10120  CCCCAGAAAA GAGCCCAGAA GTGACCCCAA CGCCAGAAAT GCCAGAGCAA 
MGAS10126  CCCCAGAAAA GAGCCCAGAA GTGACCCCAA CGCCAGAAAT GCCAGAGCAA 
MGAS10132  CCCCAGAAAA GAGCCCAGAA GTGACCCCAA CGCCAGAAAT GCCAGAGCAA 
MGAS10137  CCCCAGAAAA GAGCCCAGAA GTGACCCCAA CGCCAGAAAT GCCAGAGCAA 
MGAS10149  CCCCAGAAAA GAGCCCAGAA GTGACCCCAA CGCCAGAAAT GCCAGAGCAA 
MGAS10151  CCCCAGAAAA GAGCCCAGAA GTGACCCCAA CGCCAGAAAT GCCAGAGCAA 
MGAS10155  CCCCAGAAAA GAGCCCAGAA GTGACCCCAA CGCCAGAAAT GCCAGAGCAA 
MGAS10158  CCCCAGAAAA GAGCCCAGAA GTGACCCCAA CGCCAGAAAT GCCAGAGCAA 
MGAS10178  CCCCAGAAAA GAGCCCAGAA GTGACCCCAA CGCCAGAAAT GCCAGAGCAA 
MGAS10180  CCCCAGAAAA GAGCCCAGAA GTGACCCCAA CGCCAGAAAT GCCAGAGCAA 
MGAS10200  CCCCAGAAAA GAGCCCAGAA GTGACCCCAA CGCCAGAAAT GCCAGAGCAA 
MGAS10220  CCCCAGAAAA GAGCCCAGAA GTGACCCCAA CGCCAGAAAT GCCAGAGCAA 
MGAS10221  CCCCAGAAAA GAGCCCAGAA GTGACCCCAA CGCCAGAAAT GCCAGAGCAA 
MGAS10225  CCCCAGAAAA GAGCCCAGAA GTGACCCCAA CGCCAGAAAT GCCAGAGCAA 
MGAS10236  CCCCAGAAAA GAGCCCAGAA GTGACCCCAA CGCCAGAAAT GCCAGAGCAA 
MGAS10278  CCCCAGAAAA GAGCCCAGAA GTGACCCCAA CGCCAGAAAT GCCAGAGCAA 
MGAS10279  CCCCAGAAAA GAGCCCAGAA GTGACCCCAA CGCCAGAAAT GCCAGAGCAA 
MGAS10284  CCCCAGAAAA GAGCCCAGAA GTGACCCCAA CGCCAGAAAT GCCAGAGCAA 
MGAS10816  CCCCAGAAAA GAGCCCAGAA GTGACCCCAA CGCCAGAAAT GCCAGAGCAA 
MGAS10871  CCCCAGAAAA GAGCCCAGAA GTGACCCCAA CGCCAGAAAT GCCAGAGCAA 


  MGAS315  CCAGGCGAAA AAGCTCCAGA AAAGAGCAAA GAGGTAACTC CAGCTCCAGA 
MGAS10870  CCAGGCGAAA AAGCTCCAGA AAAGAGCAAA GAGGTAACTC CAGCTCCAGA 
  MGAS158  CCAGGCGAAA AAGCTCCAGA AAAGAGCAAA GAGGTAACTC CAGCTCCAGA 
  MGAS274  CCAGGCGAAA AAGCTCCAGA AAAGAGCAAA GAGGTAACTC CAGCTCCAGA 
  MGAS335  CCAGGCGAAA AAGCTCCAGA AAAGAGCAAA GAGGTAACTC CAGCTCCAGA 
 MGAS1313  CCAGGCGAAA AAGCTCCAGA AAAGAGCAAA GAGGTAACTC CAGCTCCAGA 
  MGA3375  CCAGGCGAAA AAGCTCCAGA AAAGAGCAAA GAGGTAACTC CAGCTCCAGA 
      AM3  CCAGGCGAAA AAGCTCCAGA AAAGAGCAAA GAGGTAACTC CAGCTCCAGA 
 MGAS9497  CCAGGCGAAA AAGCTCCAGA AAAGAGCAAA GAGGTAACTC CAGCTCCAGA 
 MGAS9507  CCAGGCGAAA AAGCTCCAGA AAAGAGCAAA GAGGTAACTC CAGCTCCAGA 
 MGAS9517  CCAGGCGAAA AAGCTCCAGA AAAGAGCAAA GAGGTAACTC CAGCTCCAGA 
 MGAS9622  CCAGGCGAAA AAGCTCCAGA AAAGAGCAAA GAGGTAACTC CAGCTCCAGA 
  MGA9631  CCAGGCGAAA AAGCTCCAGA AAAGAGCAAA GAGGTAACTC CAGCTCCAGA 
 MGAS9662  CCAGGCGAAA AAGCTCCAGA AAAGAGCAAA GAGGTAACTC CAGCTCCAGA 
 MGAS9681  CCAGGCGAAA AAGCTCCAGA AAAGAGCAAA GAGGTAACTC CAGCTCCAGA 
 MGAS9682  CCAGGCGAAA AAGCTCCAGA AAAGAGCAAA GAGGTAACTC CAGCTCCAGA 
 MGAS9716  CCAGGCGAAA AAGCTCCAGA AAAGAGCAAA GAGGTAACTC CAGCTCCAGA 
 MGAS9726  CCAGGCGAAA AAGCTCCAGA AAAGAGCAAA GAGGTAACTC CAGCTCCAGA 
 MGAS9739  CCAGGCGAAA AAGCTCCAGA AAAGAGCAAA GAGGTAACTC CAGCTCCAGA 
 MGAS9760  CCAGGCGAAA AAGCTCCAGA AAAGAGCAAA GAGGTAACTC CAGCTCCAGA 
 MGAS9780  CCAGGCGAAA AAGCTCCAGA AAAGAGCAAA GAGGTAACTC CAGCTCCAGA 
 MGAS9842  CCAGGCGAAA AAGCTCCAGA AAAGAGCAAA GAGGTAACTC CAGCTCCAGA 
 MGAS9852  CCAGGCGAAA AAGCTCCAGA AAAGAGCAAA GAGGTAACTC CAGCTCCAGA 
MGAS10080  CCAGGCGAAA AAGCTCCAGA AAAGAGCAAA GAGGTAACTC CAGCTCCAGA 
MGAS10097  CCAGGCGAAA AAGCTCCAGA AAAGAGCAAA GAGGTAACTC CAGCTCCAGA 
MGAS10118  CCAGGCGAAA AAGCTCCAGA AAAGAGCAAA GAGGTAACTC CAGCTCCAGA 
MGAS10120  CCAGGCGAAA AAGCTCCAGA AAAGAGCAAA GAGGTAACTC CAGCTCCAGA 
MGAS10126  CCAGGCGAAA AAGCTCCAGA AAAGAGCAAA GAGGTAACTC CAGCTCCAGA 
MGAS10132  CCAGGCGAAA AAGCTCCAGA AAAGAGCAAA GAGGTAACTC CAGCTCCAGA 
MGAS10137  CCAGGCGAAA AAGCTCCAGA AAAGAGCAAA GAGGTAACTC CAGCTCCAGA 
MGAS10149  CCAGGCGAAA AAGCTCCAGA AAAGAGCAAA GAGGTAACTC CAGCTCCAGA 
MGAS10151  CCAGGCGAAA AAGCTCCAGA AAAGAGCAAA GAGGTAACTC CAGCTCCAGA 
MGAS10155  CCAGGCGAAA AAGCTCCAGA AAAGAGCAAA GAGGTAACTC CAGCTCCAGA 
MGAS10158  CCAGGCGAAA AAGCTCCAGA AAAGAGCAAA GAGGTAACTC CAGCTCCAGA 
MGAS10178  CCAGGCGAAA AAGCTCCAGA AAAGAGCAAA GAGGTAACTC CAGCTCCAGA 
MGAS10180  CCAGGCGAAA AAGCTCCAGA AAAGAGCAAA GAGGTAACTC CAGCTCCAGA 
MGAS10200  CCAGGCGAAA AAGCTCCAGA AAAGAGCAAA GAGGTAACTC CAGCTCCAGA 
MGAS10220  CCAGGCGAAA AAGCTCCAGA AAAGAGCAAA GAGGTAACTC CAGCTCCAGA 
MGAS10221  CCAGGCGAAA AAGCTCCAGA AAAGAGCAAA GAGGTAACTC CAGCTCCAGA 
MGAS10225  CCAGGCGAAA AAGCTCCAGA AAAGAGCAAA GAGGTAACTC CAGCTCCAGA 
MGAS10236  CCAGGCGAAA AAGCTCCAGA AAAGAGCAAA GAGGTAACTC CAGCTCCAGA 
MGAS10278  CCAGGCGAAA AAGCTCCAGA AAAGAGCAAA GAGGTAACTC CAGCTCCAGA 
MGAS10279  CCAGGCGAAA AAGCTCCAGA AAAGAGCAAA GAGGTAACTC CAGCTCCAGA 
MGAS10284  CCAGGCGAAA AAGCTCCAGA AAAGAGCAAA GAGGTAACTC CAGCTCCAGA 
MGAS10816  CCAGGCGAAA AAGCTCCAGA AAAGAGCAAA GAGGTAACTC CAGCTCCAGA 
MGAS10871  CCAGGCGAAA AAGCTCCAGA AAAGAGCAAA GAGGTAACTC CAGCTCCAGA 


  MGAS315  AAAACCTGCT GACAAAGAAG CTAACCAAAC GCCAGAACGC CGCAATGGCA 
MGAS10870  AAAACCTGCT GACAAAGAAG CTAACCAAAC GCCAGAACGC CGCAATGGCA 
  MGAS158  AAAACCTGCT GACAAAGAAG CTAACCAAAC GCCAGAACGC CGCAATGGCA 
  MGAS274  AAAACCTGCT GACAAAGAAG CTAACCAAAC GCCAGAACGC CGCAATGGCA 
  MGAS335  AAAACCTGCT GACAAAGAAG CTAACCAAAC GCCAGAACGC CGCAATGGCA 
 MGAS1313  AAAACCTGCT GACAAAGAAG CTAACCAAAC GCCAGAACGC CGCAATGGCA 
  MGA3375  AAAACCTGCT GACAAAGAAG CTAACCAAAC GCCAGAACGC CGCAATGGCA 
      AM3  AAAACCTGCT GACAAAGAAG CTAACCAAAC GCCAGAACGC CGCAATGGCA 
 MGAS9497  AAAACCTGCT GACAAAGAAG CTAACCAAAC GCCAGAACGC CGCAATGGCA 
 MGAS9507  AAAACCTGCT GACAAAGAAG CTAACCAAAC GCCAGAACGC CGCAATGGCA 
 MGAS9517  AAAACCTGCT GACAAAGAAG CTAACCAAAC GCCAGAACGC CGCAATGGCA 
 MGAS9622  AAAACCTGCT GACAAAGAAG CTAACCAAAC GCCAGAACGC CGCAATGGCA 
  MGA9631  AAAACCTGCT GACAAAGAAG CTAACCAAAC GCCAGAACGC CGCAATGGCA 
 MGAS9662  AAAACCTGCT GACAAAGAAG CTAACCAAAC GCCAGAACGC CGCAATGGCA 
 MGAS9681  AAAACCTGCT GACAAAGAAG CTAACCAAAC GCCAGAACGC CGCAATGGCA 
 MGAS9682  AAAACCTGCT GACAAAGAAG CTAACCAAAC GCCAGAACGC CGCAATGGCA 
 MGAS9716  AAAACCTGCT GACAAAGAAG CTAACCAAAC GCCAGAACGC CGCAATGGCA 
 MGAS9726  AAAACCTGCT GACAAAGAAG CTAACCAAAC GCCAGAACGC CGCAATGGCA 
 MGAS9739  AAAACCTGCT GACAAAGAAG CTAACCAAAC GCCAGAACGC CGCAATGGCA 
 MGAS9760  AAAACCTGCT GACAAAGAAG CTAACCAAAC GCCAGAACGC CGCAATGGCA 
 MGAS9780  AAAACCTGCT GACAAAGAAG CTAACCAAAC GCCAGAACGC CGCAATGGCA 
 MGAS9842  AAAACCTGCT GACAAAGAAG CTAACCAAAC GCCAGAACGC CGCAATGGCA 
 MGAS9852  AAAACCTGCT GACAAAGAAG CTAACCAAAC GCCAGAACGC CGCAATGGCA 
MGAS10080  AAAACCTGCT GACAAAGAAG CTAACCAAAC GCCAGAACGC CGCAATGGCA 
MGAS10097  AAAACCTGCT GACAAAGAAG CTAACCAAAC GCCAGAACGC CGCAATGGCA 
MGAS10118  AAAACCTGCT GACAAAGAAG CTAACCAAAC GCCAGAACGC CGCAATGGCA 
MGAS10120  AAAACCTGCT GACAAAGAAG CTAACCAAAC GCCAGAACGC CGCAATGGCA 
MGAS10126  AAAACCTGCT GACAAAGAAG CTAACCAAAC GCCAGAACGC CGCAATGGCA 
MGAS10132  AAAACCTGCT GACAAAGAAG CTAACCAAAC GCCAGAACGC CGCAATGGCA 
MGAS10137  AAAACCTGCT GACAAAGAAG CTAACCAAAC GCCAGAACGC CGCAATGGCA 
MGAS10149  AAAACCTGCT GACAAAGAAG CTAACCAAAC GCCAGAACGC CGCAATGGCA 
MGAS10151  AAAACCTGCT GACAAAGAAG CTAACCAAAC GCCAGAACGC CGCAATGGCA 
MGAS10155  AAAACCTGCT GACAAAGAAG CTAACCAAAC GCCAGAACGC CGCAATGGCA 
MGAS10158  AAAACCTGCT GACAAAGAAG CTAACCAAAC GCCAGAACGC CGCAATGGCA 
MGAS10178  AAAACCTGCT GACAAAGAAG CTAACCAAAC GCCAGAACGC CGCAATGGCA 
MGAS10180  AAAACCTGCT GACAAAGAAG CTAACCAAAC GCCAGAACGC CGCAATGGCA 
MGAS10200  AAAACCTGCT GACAAAGAAG CTAACCAAAC GCCAGAACGC CGCAATGGCA 
MGAS10220  AAAACCTGCT GACAAAGAAG CTAACCAAAC GCCAGAACGC CGCAATGGCA 
MGAS10221  AAAACCTGCT GACAAAGAAG CTAACCAAAC GCCAGAACGC CGCAATGGCA 
MGAS10225  AAAACCTGCT GACAAAGAAG CTAACCAAAC GCCAGAACGC CGCAATGGCA 
MGAS10236  AAAACCTGCT GACAAAGAAG CTAACCAAAC GCCAGAACGC CGCAATGGCA 
MGAS10278  AAAACCTGCT GACAAAGAAG CTAACCAAAC GCCAGAACGC CGCAATGGCA 
MGAS10279  AAAACCTGCT GACAAAGAAG CTAACCAAAC GCCAGAACGC CGCAATGGCA 
MGAS10284  AAAACCTGCT GACAAAGAAG CTAACCAAAC GCCAGAACGC CGCAATGGCA 
MGAS10816  AAAACCTGCT GACAAAGAAG CTAACCAAAC GCCAGAACGC CGCAATGGCA 
MGAS10871  AAAACCTGCT GACAAAGAAG CTAACCAAAC GCCAGAACGC CGCAATGGCA 


  MGAS315  ATATGGCTAA GACACCTGTA GCCAACAACC ACAGACGTCT ACCAGCAACT 
MGAS10870  ATATGGCTAA GACACCTGTA GCCAACAACC ACAGACGTCT ACCAGCAACT 
  MGAS158  ATATGGCTAA GACACCTGTA GCCAACAACC ACAGACGTCT ACCAGCAACT 
  MGAS274  ATATGGCTAA GACACCTGTA GCCAACAACC ACAGACGTCT ACCAGCAACT 
  MGAS335  ATATGGCTAA GACACCTGTA GCCAACAACC ACAGACGTCT ACCAGCAACT 
 MGAS1313  ATATGGCTAA GACACCTGTA GCCAACAACC ACAGACGTCT ACCAGCAACT 
  MGA3375  ATATGGCTAA GACACCTGTA GCCAACAACC ACAGACGTCT ACCAGCAACT 
      AM3  ATATGGCTAA GACACCTGTA GCCAACAACC ACAGACGTCT ACCAGCAACT 
 MGAS9497  ATATGGCTAA GACACCTGTA GCCAACAACC ACAGACGTCT ACCAGCAACT 
 MGAS9507  ATATGGCTAA GACACCTGTA GCCAACAACC ACAGACGTCT ACCAGCAACT 
 MGAS9517  ATATGGCTAA GACACCTGTA GCCAACAACC ACAGACGTCT ACCAGCAACT 
 MGAS9622  ATATGGCTAA GACACCTGTA GCCAACAACC ACAGACGTCT ACCAGCAACT 
  MGA9631  ATATGGCTAA GACACCTGTA GCCAACAACC ACAGACGTCT ACCAGCAACT 
 MGAS9662  ATATGGCTAA GACACCTGTA GCCAACAACC ACAGACGTCT ACCAGCAACT 
 MGAS9681  ATATGGCTAA GACACCTGTA GCCAACAACC ACAGACGTCT ACCAGCAACT 
 MGAS9682  ATATGGCTAA GACACCTGTA GCCAACAACC ACAGACGTCT ACCAGCAACT 
 MGAS9716  ATATGGCTAA GACACCTGTA GCCAACAACC ACAGACGTCT ACCAGCAACT 
 MGAS9726  ATATGGCTAA GACACCTGTA GCCAACAACC ACAGACGTCT ACCAGCAACT 
 MGAS9739  ATATGGCTAA GACACCTGTA GCCAACAACC ACAGACGTCT ACCAGCAACT 
 MGAS9760  ATATGGCTAA GACACCTGTA GCCAACAACC ACAGACGTCT ACCAGCAACT 
 MGAS9780  ATATGGCTAA GACACCTGTA GCCAACAACC ACAGACGTCT ACCAGCAACT 
 MGAS9842  ATATGGCTAA GACACCTGTA GCCAACAACC ACAGACGTCT ACCAGCAACT 
 MGAS9852  ATATGGCTAA GACACCTGTA GCCAACAACC ACAGACGTCT ACCAGCAACT 
MGAS10080  ATATGGCTAA GACACCTGTA GCCAACAACC ACAGACGTCT ACCAGCAACT 
MGAS10097  ATATGGCTAA GACACCTGTA GCCAACAACC ACAGACGTCT ACCAGCAACT 
MGAS10118  ATATGGCTAA GACACCTGTA GCCAACAACC ACAGACGTCT ACCAGCAACT 
MGAS10120  ATATGGCTAA GACACCTGTA GCCAACAACC ACAGACGTCT ACCAGCAACT 
MGAS10126  ATATGGCTAA GACACCTGTA GCCAACAACC ACAGACGTCT ACCAGCAACT 
MGAS10132  ATATGGCTAA GACACCTGTA GCCAACAACC ACAGACGTCT ACCAGCAACT 
MGAS10137  ATATGGCTAA GACACCTGTA GCCAACAACC ACAGACGTCT ACCAGCAACT 
MGAS10149  ATATGGCTAA GACACCTGTA GCCAACAACC ACAGACGTCT ACCAGCAACT 
MGAS10151  ATATGGCTAA GACACCTGTA GCCAACAACC ACAGACGTCT ACCAGCAACT 
MGAS10155  ATATGGCTAA GACACCTGTA GCCAACAACC ACAGACGTCT ACCAGCAACT 
MGAS10158  ATATGGCTAA GACACCTGTA GCCAACAACC ACAGACGTCT ACCAGCAACT 
MGAS10178  ATATGGCTAA GACACCTGTA GCCAACAACC ACAGACGTCT ACCAGCAACT 
MGAS10180  ATATGGCTAA GACACCTGTA GCCAACAACC ACAGACGTCT ACCAGCAACT 
MGAS10200  ATATGGCTAA GACACCTGTA GCCAACAACC ACAGACGTCT ACCAGCAACT 
MGAS10220  ATATGGCTAA GACACCTGTA GCCAACAACC ACAGACGTCT ACCAGCAACT 
MGAS10221  ATATGGCTAA GACACCTGTA GCCAACAACC ACAGACGTCT ACCAGCAACT 
MGAS10225  ATATGGCTAA GACACCTGTA GCCAACAACC ACAGACGTCT ACCAGCAACT 
MGAS10236  ATATGGCTAA GACACCTGTA GCCAACAACC ACAGACGTCT ACCAGCAACT 
MGAS10278  ATATGGCTAA GACACCTGTA GCCAACAACC ACAGACGTCT ACCAGCAACT 
MGAS10279  ATATGGCTAA GACACCTGTA GCCAACAACC ACAGACGTCT ACCAGCAACT 
MGAS10284  ATATGGCTAA GACACCTGTA GCCAACAACC ACAGACGTCT ACCAGCAACT 
MGAS10816  ATATGGCTAA GACACCTGTA GCCAACAACC ACAGACGTCT ACCAGCAACT 
MGAS10871  ATATGGCTAA GACACCTGTA GCCAACAACC ACAGACGTCT ACCAGCAACT 


  MGAS315  GGTGAG
MGAS10870  GGTGAG
  MGAS158  GGTGAG
  MGAS274  GGTGAG
  MGAS335  GGTGAG
 MGAS1313  GGTGAG
  MGA3375  GGTGAG
      AM3  GGTGAG
 MGAS9497  GGTGAG
 MGAS9507  GGTGAG
 MGAS9517  GGTGAG
 MGAS9622  GGTGAG
  MGA9631  GGTGAG
 MGAS9662  GGTGAG
 MGAS9681  GGTGAG
 MGAS9682  GGTGAG
 MGAS9716  GGTGAG
 MGAS9726  GGTGAG
 MGAS9739  GGTGAG
 MGAS9760  GGTGAG
 MGAS9780  GGTGAG
 MGAS9842  GGTGAG
 MGAS9852  GGTGAG
MGAS10080  GGTGAG
MGAS10097  GGTGAG
MGAS10118  GGTGAG
MGAS10120  GGTGAG
MGAS10126  GGTGAG
MGAS10132  GGTGAG
MGAS10137  GGTGAG
MGAS10149  GGTGAG
MGAS10151  GGTGAG
MGAS10155  GGTGAG
MGAS10158  GGTGAG
MGAS10178  GGTGAG
MGAS10180  GGTGAG
MGAS10200  GGTGAG
MGAS10220  GGTGAG
MGAS10221  GGTGAG
MGAS10225  GGTGAG
MGAS10236  GGTGAG
MGAS10278  GGTGAG
MGAS10279  GGTGAG
MGAS10284  GGTGAG
MGAS10816  GGTGAG
MGAS10871  GGTGAG
